# Supplementary material for: Phosphorylation of PACSIN2 at S313 Regulates Podocyte Architecture in Coordination with N-WASP
Source: Cells. 2023 May 27;12(11):1487. doi: 10.3390/cells12111487 (PMC10252800; doi:10.3390/cells12111487)
Supplement: Supplementary file 1 [file cells-12-01487-s001.zip]

Archive with 1 entries (1 files):
- cells-2177973-supplementary.pdf
